# Supplementary material for: Food Insecurity and Water Insecurity in Rural Zimbabwe: Development of Multidimensional Household Measures
Source: Int J Environ Res Public Health. 2021 Jun 3;18(11):6020. doi: 10.3390/ijerph18116020 (PMC8199942; doi:10.3390/ijerph18116020)
Supplement: Supplementary file 1 [file ijerph-18-06020-s001.zip]

Archive with 1 entries (1 files):
- ijerph-1207832-supplementary.pdf
